# Supplementary material for: Expression of Amine Oxidase Proteins in Adrenal Cortical Neoplasm and Pheochromocytoma
Source: Biomedicines. 2023 Jul 4;11(7):1896. doi: 10.3390/biomedicines11071896 (PMC10376964; doi:10.3390/biomedicines11071896)
Supplement: Supplementary file 1 [file biomedicines-11-01896-s001.zip]

Archive with 1 entries (1 files):
- biomedicines-2469358-supplementary.pdf
